# Supplementary material for: Fish DNA Sensors for Authenticity Assessment—Application to Sardine Species Identification
Source: Molecules. 2024 Feb 1;29(3):677. doi: 10.3390/molecules29030677 (PMC10856316; doi:10.3390/molecules29030677)
Supplement: Supplementary file 1 [file molecules-29-00677-s001.zip]

Archive with 1 entries (1 files):
- molecules-2824519-supplementary.pdf
